# Supplementary material for: Sphingosine-1-Phosphate as Lung and Cardiac Vasculature Protecting Agent in SARS-CoV-2 Infection
Source: Int J Mol Sci. 2023 Aug 23;24(17):13088. doi: 10.3390/ijms241713088 (PMC10488186; doi:10.3390/ijms241713088)
Supplement: Supplementary file 1 [file ijms-24-13088-s001.zip]

Archive with 1 entries (1 files):
- ijms-2495679-supplementary.pdf
